# Supplementary material for: Prevalence, Trends, and Socioeconomic Determinants of Coexisting Forms of Malnutrition Amongst Children under Five Years of Age in Pakistan
Source: Nutrients. 2021 Dec 20;13(12):4566. doi: 10.3390/nu13124566 (PMC8707290; doi:10.3390/nu13124566)
Supplement: Supplementary file 1 [file nutrients-13-04566-s001.zip]

Archive with 1 entries (1 files):
- nutrients-1437015 - supplementary.pdf
